# Supplementary material for: Bioinformatics Analysis of the Periodicity in Proteins with Coiled-Coil Structure—Enumerating All Decompositions of Sequence Periods
Source: Int J Mol Sci. 2022 Aug 4;23(15):8692. doi: 10.3390/ijms23158692 (PMC9369452; doi:10.3390/ijms23158692)
Supplement: Supplementary file 1 [file ijms-23-08692-s001.zip]

Archive with 1 entries (1 files):
- ijms-1843030-supplementary.xlsx
