# Supplementary material for: Bioinformatics Analysis of the Periodicity in Proteins with Coiled-Coil Structure—Enumerating All Decompositions of Sequence Periods
Source: Int J Mol Sci. 2022 Aug 4;23(15):8692. doi: 10.3390/ijms23158692 (PMC9369452; doi:10.3390/ijms23158692)
Supplement: Supplementary file 1 [file ijms-23-08692-s001.zip › ijms-1843030-supplementary.xlsx]

## Sheet: Supplement S1
	3	4	5	6	7	8	9	10	11	12	13	14	15	16	17	18	19	20	21	22	23	24	25	26	27	28	29	30	31	32	33	34	35	36	37	38	39	40
found_factorizations	['[3]']	['[4]']	[]	[]	['[7]', '[3, 4]']	[]	[]	['[3, 7]', '[3, 3, 4]']	['[4, 7]', '[4, 3, 4]']	[]	['[3, 3, 7]']	['[3, 4, 7]', '[3, 7, 4]', '[3, 3, 4, 4]']	['[4, 4, 7]', '[4, 4, 3, 4]']	[]	['[3, 3, 4, 7]', '[3, 7, 3, 4]', '[3, 3, 7, 4]', '[3, 4, 3, 3, 4]', '[7, 3, 7]']	['[3, 4, 4, 7]', '[3, 4, 7, 4]', '[3, 7, 4, 4]', '[3, 4, 4, 3, 4]', '[7, 4, 7]']	[]	[]	['[3, 4, 7, 3, 4]', '[3, 7, 4, 3, 4]', '[3, 7, 4, 7]', '[3, 4, 7, 7]', '[3, 7, 7, 4]']	[]	[]	['[3, 4, 7, 3, 3, 4]', '[3, 3, 4, 7, 3, 4]', '[3, 7, 3, 4, 3, 4]', '[3, 7, 4, 3, 3, 4]', '[3, 3, 7, 4, 3, 4]', '[3, 4, 3, 4, 3, 3, 4]', '[3, 3, 7, 4, 7]', '[3, 7, 3, 7, 4]', '[3, 7, 7, 3, 4]', '[3, 3, 7, 7, 4]']	['[3, 4, 4, 7, 3, 4]', '[3, 4, 7, 3, 4, 4]', '[3, 4, 7, 4, 3, 4]', '[3, 7, 4, 3, 4, 4]', '[3, 7, 4, 4, 3, 4]', '[3, 4, 4, 3, 4, 3, 4]', '[3, 4, 4, 7, 7]', '[3, 4, 7, 7, 4]', '[4, 3, 7, 4, 7]', '[4, 7, 4, 7, 3]', '[7, 7, 4, 7]']	[]	['[3, 7, 3, 3, 4, 3, 4]']	['[3, 4, 7, 3, 4, 3, 4]', '[3, 7, 4, 3, 4, 3, 4]', '[3, 4, 7, 7, 3, 4]', '[3, 7, 7, 4, 3, 4]', '[3, 7, 4, 3, 4, 7]', '[3, 4, 3, 7, 4, 7]', '[3, 7, 4, 7, 7]', '[3, 4, 7, 7, 7]', '[3, 7, 7, 7, 4]']	['[3, 4, 4, 7, 7, 4]', '[3, 4, 7, 4, 7, 4]']	[]	['[3, 4, 7, 3, 4, 3, 3, 4]', '[3, 3, 4, 7, 3, 4, 3, 4]', '[3, 7, 3, 4, 3, 4, 3, 4]', '[3, 7, 4, 3, 4, 3, 3, 4]', '[3, 3, 7, 4, 3, 4, 3, 4]', '[3, 4, 3, 4, 3, 3, 4, 3, 4]', '[3, 7, 7, 3, 4, 3, 4]', '[3, 7, 4, 3, 4, 3, 7]', '[3, 7, 3, 7, 7, 4]', '[7, 7, 7, 3, 7]']	['[3, 4, 7, 3, 4, 3, 4, 4]', '[3, 4, 7, 3, 4, 4, 3, 4]', '[3, 4, 7, 4, 3, 4, 3, 4]', '[3, 7, 4, 3, 4, 4, 3, 4]', '[3, 7, 4, 4, 3, 4, 3, 4]', '[3, 4, 4, 3, 4, 3, 4, 3, 4]', '[3, 4, 4, 7, 7, 3, 4]', '[3, 4, 7, 7, 4, 3, 4]', '[3, 7, 4, 3, 4, 4, 7]', '[3, 7, 4, 3, 7, 4, 4]', '[3, 7, 7, 7, 4, 4]']	[]	['[3, 7, 4, 3, 4, 3, 3, 3, 4]']	['[3, 4, 7, 3, 4, 3, 4, 3, 4]', '[3, 7, 4, 3, 4, 3, 4, 3, 4]', '[3, 4, 7, 7, 3, 4, 3, 4]', '[3, 7, 7, 4, 3, 4, 3, 4]', '[3, 4, 7, 3, 4, 7, 3, 4]', '[3, 7, 4, 7, 3, 4, 3, 4]', '[3, 7, 7, 7, 4, 3, 4]', '[3, 7, 7, 4, 3, 4, 7]']	[]	[]	['[3, 7, 4, 3, 4, 3, 3, 4, 3, 4]', '[3, 3, 7, 4, 3, 4, 3, 4, 3, 4]', '[3, 4, 3, 4, 3, 3, 4, 3, 4, 3, 4]', '[3, 7, 4, 3, 4, 3, 3, 4, 7]']	['[3, 4, 4, 7, 3, 4, 3, 4, 3, 4]', '[3, 4, 7, 3, 4, 3, 4, 3, 4, 4]', '[3, 4, 7, 3, 4, 3, 4, 4, 3, 4]', '[3, 4, 7, 4, 3, 4, 3, 4, 3, 4]', '[3, 7, 4, 3, 4, 4, 3, 4, 3, 4]', '[3, 4, 4, 3, 4, 3, 4, 3, 4, 3, 4]', '[3, 7, 7, 4, 3, 4, 4, 3, 4]', '[3, 7, 7, 4, 4, 3, 4, 3, 4]', '[3, 4, 7, 3, 4, 7, 4, 3, 4]', '[3, 7, 4, 3, 7, 4, 4, 3, 4]', '[3, 7, 4, 7, 3, 4, 3, 4, 4]', '[3, 4, 7, 3, 4, 3, 4, 7, 4]', '[3, …	[]
missing_factorizations	[]	[]	[]	[]	[]	[]	[]	[]	[]	[]	['[3, 3, 3, 4]']	[]	[]	['[3, 3, 3, 7]', '[3, 3, 3, 3, 4]']	['[3, 3, 3, 4, 4]']	['[3, 3, 4, 4, 4]']	['[3, 3, 3, 3, 7]', '[3, 3, 3, 3, 3, 4]', '[4, 4, 4, 7]', '[4, 4, 4, 3, 4]']	['[3, 3, 3, 4, 7]', '[3, 7, 3, 3, 4]', '[3, 3, 7, 3, 4]', '[3, 3, 3, 7, 4]', '[3, 3, 3, 3, 4, 4]', '[3, 4, 3, 3, 3, 4]', '[3, 3, 7, 7]']	['[3, 3, 4, 4, 7]', '[3, 7, 3, 4, 4]', '[3, 3, 4, 7, 4]', '[3, 3, 7, 4, 4]', '[3, 3, 4, 4, 3, 4]', '[3, 3, 4, 3, 4, 4]', '[3, 3, 3, 4, 4, 4]']	['[3, 3, 3, 3, 3, 7]', '[3, 3, 3, 3, 3, 3, 4]', '[3, 4, 4, 4, 7]', '[3, 4, 4, 7, 4]', '[3, 4, 7, 4, 4]', '[3, 7, 4, 4, 4]', '[3, 4, 4, 4, 3, 4]', '[3, 3, 4, 4, 4, 4]', '[4, 4, 7, 7]']	['[3, 3, 3, 3, 4, 7]', '[3, 7, 3, 3, 3, 4]', '[3, 3, 7, 3, 3, 4]', '[3, 3, 3, 7, 3, 4]', '[3, 3, 3, 3, 7, 4]', '[3, 3, 3, 3, 3, 4, 4]', '[3, 4, 3, 3, 3, 3, 4]', '[3, 3, 4, 3, 3, 3, 4]', '[3, 3, 3, 7, 7]', '[3, 7, 3, 3, 7]', '[4, 4, 4, 4, 7]', '[4, 4, 4, 4, 3, 4]']	['[3, 3, 3, 4, 4, 7]', '[3, 7, 3, 3, 4, 4]', '[3, 3, 7, 3, 4, 4]', '[3, 3, 3, 4, 7, 4]', '[3, 3, 3, 7, 4, 4]', '[3, 3, 3, 4, 4, 3, 4]', '[3, 3, 4, 3, 3, 4, 4]', '[3, 3, 3, 4, 3, 4, 4]', '[3, 3, 3, 3, 4, 4, 4]', '[3, 4, 7, 3, 7]', '[3, 3, 4, 7, 7]', '[7, 7, 3, 7]']	['[3, 3, 3, 3, 3, 3, 7]', '[3, 3, 3, 3, 3, 3, 3, 4]', '[3, 3, 4, 4, 4, 7]', '[3, 7, 3, 4, 4, 4]', '[3, 3, 4, 4, 7, 4]', '[3, 3, 4, 7, 4, 4]', '[3, 3, 7, 4, 4, 4]', '[3, 3, 4, 4, 4, 3, 4]', '[3, 3, 4, 3, 4, 4, 4]', '[3, 3, 3, 4, 4, 4, 4]', '[3, 4, 4, 3, 3, 4, 4]', '[3, 7, 7, 4, 4]', '[3, 7, 4, 4, 7]']	['[3, 3, 3, 3, 3, 4, 7]', '[3, 7, 3, 3, 3, 3, 4]', '[3, 3, 7, 3, 3, 3, 4]', '[3, 3, 3, 7, 3, 3, 4]', '[3, 3, 3, 3, 7, 3, 4]', '[3, 3, 3, 3, 3, 7, 4]', '[3, 3, 3, 3, 3, 3, 4, 4]', '[3, 4, 3, 3, 3, 3, 3, 4]', '[3, 3, 4, 3, 3, 3, 3, 4]', '[3, 3, 3, 3, 7, 7]', '[3, 7, 3, 3, 3, 7]', '[3, 4, 4, 4, 4, 7]', '[3, 4, 4, 4, 7, 4]', '[3, 4, 4, 7, 4, 4]', '[3, 4, 7, 4, 4, 4]', '[3, 7, 4, 4, 4, 4]', '[3, 4, 4,…	['[3, 3, 3, 3, 4, 4, 7]', '[3, 4, 7, 3, 3, 3, 4]', '[3, 7, 3, 3, 3, 4, 4]', '[3, 3, 4, 7, 3, 3, 4]', '[3, 3, 7, 3, 3, 4, 4]', '[3, 3, 3, 4, 7, 3, 4]', '[3, 7, 3, 4, 3, 3, 4]', '[3, 3, 7, 3, 4, 3, 4]', '[3, 3, 3, 7, 3, 4, 4]', '[3, 3, 3, 3, 4, 7, 4]', '[3, 7, 4, 3, 3, 3, 4]', '[3, 3, 7, 4, 3, 3, 4]', '[3, 3, 3, 7, 4, 3, 4]', '[3, 3, 3, 3, 7, 4, 4]', '[3, 3, 3, 3, 4, 4, 3, 4]', '[3, 4, 3, 4, 3, 3, …	['[3, 3, 3, 3, 3, 3, 3, 7]', '[3, 3, 3, 3, 3, 3, 3, 3, 4]', '[3, 3, 3, 4, 4, 4, 7]', '[3, 4, 4, 7, 3, 3, 4]', '[3, 4, 7, 3, 3, 4, 4]', '[3, 7, 3, 3, 4, 4, 4]', '[3, 3, 4, 4, 7, 3, 4]', '[3, 7, 3, 4, 3, 4, 4]', '[3, 3, 4, 7, 3, 4, 4]', '[3, 7, 3, 4, 4, 3, 4]', '[3, 3, 7, 3, 4, 4, 4]', '[3, 3, 3, 4, 4, 7, 4]', '[3, 4, 7, 4, 3, 3, 4]', '[3, 7, 4, 3, 3, 4, 4]', '[3, 3, 4, 7, 4, 3, 4]', '[3, 3, 7, 4, …	['[3, 3, 3, 3, 3, 3, 4, 7]', '[3, 7, 3, 3, 3, 3, 3, 4]', '[3, 3, 7, 3, 3, 3, 3, 4]', '[3, 3, 3, 7, 3, 3, 3, 4]', '[3, 3, 3, 3, 7, 3, 3, 4]', '[3, 3, 3, 3, 3, 7, 3, 4]', '[3, 3, 3, 3, 3, 3, 7, 4]', '[3, 3, 3, 3, 3, 3, 3, 4, 4]', '[3, 4, 3, 3, 3, 3, 3, 3, 4]', '[3, 3, 4, 3, 3, 3, 3, 3, 4]', '[3, 3, 3, 4, 3, 3, 3, 3, 4]', '[3, 3, 3, 3, 3, 7, 7]', '[3, 7, 3, 3, 3, 3, 7]', '[3, 3, 7, 3, 3, 3, 7]', '[3…	['[3, 3, 3, 3, 3, 4, 4, 7]', '[3, 4, 7, 3, 3, 3, 3, 4]', '[3, 7, 3, 3, 3, 3, 4, 4]', '[3, 3, 4, 7, 3, 3, 3, 4]', '[3, 7, 3, 3, 3, 4, 3, 4]', '[3, 3, 7, 3, 3, 3, 4, 4]', '[3, 3, 3, 4, 7, 3, 3, 4]', '[3, 7, 3, 3, 4, 3, 3, 4]', '[3, 3, 7, 3, 3, 4, 3, 4]', '[3, 3, 3, 7, 3, 3, 4, 4]', '[3, 3, 3, 3, 4, 7, 3, 4]', '[3, 7, 3, 4, 3, 3, 3, 4]', '[3, 3, 7, 3, 4, 3, 3, 4]', '[3, 3, 3, 7, 3, 4, 3, 4]', '[3, 3…	['[3, 3, 3, 3, 3, 3, 3, 3, 7]', '[3, 3, 3, 3, 3, 3, 3, 3, 3, 4]', '[3, 3, 3, 3, 4, 4, 4, 7]', '[3, 4, 4, 7, 3, 3, 3, 4]', '[3, 4, 7, 3, 3, 3, 4, 4]', '[3, 7, 3, 3, 3, 4, 4, 4]', '[3, 3, 4, 4, 7, 3, 3, 4]', '[3, 4, 7, 3, 3, 4, 3, 4]', '[3, 7, 3, 3, 4, 3, 4, 4]', '[3, 3, 4, 7, 3, 3, 4, 4]', '[3, 7, 3, 3, 4, 4, 3, 4]', '[3, 3, 7, 3, 3, 4, 4, 4]', '[3, 3, 3, 4, 4, 7, 3, 4]', '[3, 7, 3, 4, 3, 3, 4, 4]…	['[3, 3, 3, 3, 3, 3, 3, 4, 7]', '[3, 7, 3, 3, 3, 3, 3, 3, 4]', '[3, 3, 7, 3, 3, 3, 3, 3, 4]', '[3, 3, 3, 7, 3, 3, 3, 3, 4]', '[3, 3, 3, 3, 7, 3, 3, 3, 4]', '[3, 3, 3, 3, 3, 7, 3, 3, 4]', '[3, 3, 3, 3, 3, 3, 7, 3, 4]', '[3, 3, 3, 3, 3, 3, 3, 7, 4]', '[3, 3, 3, 3, 3, 3, 3, 3, 4, 4]', '[3, 4, 3, 3, 3, 3, 3, 3, 3, 4]', '[3, 3, 4, 3, 3, 3, 3, 3, 3, 4]', '[3, 3, 3, 4, 3, 3, 3, 3, 3, 4]', '[3, 3, 3, 3, …	['[3, 3, 3, 3, 3, 3, 4, 4, 7]', '[3, 4, 7, 3, 3, 3, 3, 3, 4]', '[3, 7, 3, 3, 3, 3, 3, 4, 4]', '[3, 3, 4, 7, 3, 3, 3, 3, 4]', '[3, 7, 3, 3, 3, 3, 4, 3, 4]', '[3, 3, 7, 3, 3, 3, 3, 4, 4]', '[3, 3, 3, 4, 7, 3, 3, 3, 4]', '[3, 7, 3, 3, 3, 4, 3, 3, 4]', '[3, 3, 7, 3, 3, 3, 4, 3, 4]', '[3, 3, 3, 7, 3, 3, 3, 4, 4]', '[3, 3, 3, 3, 4, 7, 3, 3, 4]', '[3, 7, 3, 3, 4, 3, 3, 3, 4]', '[3, 3, 7, 3, 3, 4, 3, 3, …	['[3, 3, 3, 3, 3, 3, 3, 3, 3, 7]', '[3, 3, 3, 3, 3, 3, 3, 3, 3, 3, 4]', '[3, 3, 3, 3, 3, 4, 4, 4, 7]', '[3, 4, 4, 7, 3, 3, 3, 3, 4]', '[3, 4, 7, 3, 3, 3, 3, 4, 4]', '[3, 7, 3, 3, 3, 3, 4, 4, 4]', '[3, 3, 4, 4, 7, 3, 3, 3, 4]', '[3, 4, 7, 3, 3, 3, 4, 3, 4]', '[3, 7, 3, 3, 3, 4, 3, 4, 4]', '[3, 3, 4, 7, 3, 3, 3, 4, 4]', '[3, 7, 3, 3, 3, 4, 4, 3, 4]', '[3, 3, 7, 3, 3, 3, 4, 4, 4]', '[3, 3, 3, 4, 4, …	['[3, 3, 3, 3, 3, 3, 3, 3, 4, 7]', '[3, 7, 3, 3, 3, 3, 3, 3, 3, 4]', '[3, 3, 7, 3, 3, 3, 3, 3, 3, 4]', '[3, 3, 3, 7, 3, 3, 3, 3, 3, 4]', '[3, 3, 3, 3, 7, 3, 3, 3, 3, 4]', '[3, 3, 3, 3, 3, 7, 3, 3, 3, 4]', '[3, 3, 3, 3, 3, 3, 7, 3, 3, 4]', '[3, 3, 3, 3, 3, 3, 3, 7, 3, 4]', '[3, 3, 3, 3, 3, 3, 3, 3, 7, 4]', '[3, 3, 3, 3, 3, 3, 3, 3, 3, 4, 4]', '[3, 4, 3, 3, 3, 3, 3, 3, 3, 3, 4]', '[3, 3, 4, 3, 3, 3…	['[3, 3, 3, 3, 3, 3, 3, 4, 4, 7]', '[3, 4, 7, 3, 3, 3, 3, 3, 3, 4]', '[3, 7, 3, 3, 3, 3, 3, 3, 4, 4]', '[3, 3, 4, 7, 3, 3, 3, 3, 3, 4]', '[3, 7, 3, 3, 3, 3, 3, 4, 3, 4]', '[3, 3, 7, 3, 3, 3, 3, 3, 4, 4]', '[3, 3, 3, 4, 7, 3, 3, 3, 3, 4]', '[3, 7, 3, 3, 3, 3, 4, 3, 3, 4]', '[3, 3, 7, 3, 3, 3, 3, 4, 3, 4]', '[3, 3, 3, 7, 3, 3, 3, 3, 4, 4]', '[3, 3, 3, 3, 4, 7, 3, 3, 3, 4]', '[3, 7, 3, 3, 3, 4, 3, 3…	['[3, 3, 3, 3, 3, 3, 3, 3, 3, 3, 7]', '[3, 3, 3, 3, 3, 3, 3, 3, 3, 3, 3, 4]', '[3, 3, 3, 3, 3, 3, 4, 4, 4, 7]', '[3, 4, 4, 7, 3, 3, 3, 3, 3, 4]', '[3, 4, 7, 3, 3, 3, 3, 3, 4, 4]', '[3, 7, 3, 3, 3, 3, 3, 4, 4, 4]', '[3, 3, 4, 4, 7, 3, 3, 3, 3, 4]', '[3, 4, 7, 3, 3, 3, 3, 4, 3, 4]', '[3, 7, 3, 3, 3, 3, 4, 3, 4, 4]', '[3, 3, 4, 7, 3, 3, 3, 3, 4, 4]', '[3, 7, 3, 3, 3, 3, 4, 4, 3, 4]', '[3, 3, 7, 3, 3…	['[3, 3, 3, 3, 3, 3, 3, 3, 3, 4, 7]', '[3, 7, 3, 3, 3, 3, 3, 3, 3, 3, 4]', '[3, 3, 7, 3, 3, 3, 3, 3, 3, 3, 4]', '[3, 3, 3, 7, 3, 3, 3, 3, 3, 3, 4]', '[3, 3, 3, 3, 7, 3, 3, 3, 3, 3, 4]', '[3, 3, 3, 3, 3, 7, 3, 3, 3, 3, 4]', '[3, 3, 3, 3, 3, 3, 7, 3, 3, 3, 4]', '[3, 3, 3, 3, 3, 3, 3, 7, 3, 3, 4]', '[3, 3, 3, 3, 3, 3, 3, 3, 7, 3, 4]', '[3, 3, 3, 3, 3, 3, 3, 3, 3, 7, 4]', '[3, 3, 3, 3, 3, 3, 3, 3, 3,…	['[3, 3, 3, 3, 3, 3, 3, 3, 4, 4, 7]', '[3, 4, 7, 3, 3, 3, 3, 3, 3, 3, 4]', '[3, 7, 3, 3, 3, 3, 3, 3, 3, 4, 4]', '[3, 3, 4, 7, 3, 3, 3, 3, 3, 3, 4]', '[3, 7, 3, 3, 3, 3, 3, 3, 4, 3, 4]', '[3, 3, 7, 3, 3, 3, 3, 3, 3, 4, 4]', '[3, 3, 3, 4, 7, 3, 3, 3, 3, 3, 4]', '[3, 7, 3, 3, 3, 3, 3, 4, 3, 3, 4]', '[3, 3, 7, 3, 3, 3, 3, 3, 4, 3, 4]', '[3, 3, 3, 7, 3, 3, 3, 3, 3, 4, 4]', '[3, 3, 3, 3, 4, 7, 3, 3, 3,…	['[3, 3, 3, 3, 3, 3, 3, 3, 3, 3, 3, 7]', '[3, 3, 3, 3, 3, 3, 3, 3, 3, 3, 3, 3, 4]', '[3, 3, 3, 3, 3, 3, 3, 4, 4, 4, 7]', '[3, 4, 4, 7, 3, 3, 3, 3, 3, 3, 4]', '[3, 4, 7, 3, 3, 3, 3, 3, 3, 4, 4]', '[3, 7, 3, 3, 3, 3, 3, 3, 4, 4, 4]', '[3, 3, 4, 4, 7, 3, 3, 3, 3, 3, 4]', '[3, 4, 7, 3, 3, 3, 3, 3, 4, 3, 4]', '[3, 7, 3, 3, 3, 3, 3, 4, 3, 4, 4]', '[3, 3, 4, 7, 3, 3, 3, 3, 3, 4, 4]', '[3, 7, 3, 3, 3, 3,…
nr_found_factorizations	1	1	0	0	2	0	0	2	2	0	1	3	2	0	5	5	0	0	5	0	0	10	11	0	1	9	2	0	10	11	0	1	8	0	0	4	15	0
nr_possible_factorizations	1	1	0	0	2	0	0	2	2	0	2	3	2	2	6	6	4	7	12	9	12	22	24	21	36	48	48	59	94	105	114	165	220	235	306	428	504	588
